# Supplementary material for: Non-Assembled ORF2 Capsid Protein of Porcine Circovirus 2b Does Not Confer Protective Immunity
Source: Pathogens. 2021 Sep 9;10(9):1161. doi: 10.3390/pathogens10091161 (PMC8466160; doi:10.3390/pathogens10091161)
Supplement: Supplementary file 1 [file pathogens-10-01161-s001.zip]

Archive with 1 entries (1 files):
- pathogens-1343968-supplementary.pdf
